# Supplementary material for: Leishmania infantum UBC1 in Metacyclic Promastigotes from Phlebotomus perniciosus, a Vaccine Candidate for Zoonotic Visceral Leishmaniasis
Source: Vaccines (Basel). 2022 Feb 3;10(2):231. doi: 10.3390/vaccines10020231 (PMC8877641; doi:10.3390/vaccines10020231)
Supplement: Supplementary file 1 [file vaccines-10-00231-s001.zip]

Archive with 1 entries (1 files):
- vaccines-1531710-supplementary.pdf
